# Supplementary material for: Seasonal Breeding and Morphological Variation Across Age and Sex in the Antioquia Brushfinch (Atlapetes blancae)
Source: Ecol Evol. 2025 Nov 12;15(11):e72408. doi: 10.1002/ece3.72408 (PMC12611420; doi:10.1002/ece3.72408)
Supplement: Supplementary file 1 — Data S1: ece372408‐sup‐0001‐SupinfoS1.csv. [file ECE3-15-e72408-s001.csv]

Sex	Age	Weight	BillHeight	BillWidth	Gape	TotalCulmen	ExposedCulmen	Tarsus	Halux	WingLength	TailLength	TotalLength
Female	Subadult	24.3	6.4	7.2	8	13.9	12.8	23.5	7.5	68	72	158
Female	Adult	27.8	6.5	6	7.9	14.1	13	24.7	7.5	72	86	162
Female	Adult	32.6	6.1	6.1	8.1	14.4	12.9	23.1	6.9	72	81	170
Male	Adult	27.4	6.2	6.7	7.7	13.9	13.2	24.5	7	72	78	158
Male	Adult	24.8	6.7	6.3	7.7	14.5	13.4	24.9	7.8	72	86	158
Female	Adult	28.1	6.5	6.4	7.6	13.9	13.3	24.5	7	70	76	160
Female	Adult	30.2	6.7	6.8	8.2	13.8	13.1	24.2	7.4	69	86	156
Male	Adult	27	7	6.6	8.2	13.5	12.4	24.9	7.7	78	88	155
Female	Subadult	26.8	6.5	5.9	7.5	13.6	12.8	24.9	7.7	71	79	155
Female	Adult	23.4	6.5	5.6	8.4	14.6	13.1	23.5	7.8	69	81	155
Female	Subadult	26.4	6.7	6.5	8.2	13.9	12.8	24.5	8.2	71	82	165
Female	Adult	25.7	6.1	6	7.9	14.4	12.1	23.5	7.6	71	84	158
Female	Adult	27	6.6	7.2	8.3	13.6	12.9	25.2	8	70	84	160
Male	Adult	25.9	6.4	5.8	8.8	13.7	12.7	23.6	7	75	85	159
Male	Adult	29.1	6.6	6.4	7.8	14.1	13	24	7.7	75	82	160
Male	Adult	26.7	6.2	5.5	7.7	13.9	13	23.9	7.4	76	81	170
Male	Juvenile	27.9	6.4	6.7	8	13.9	13.4	24.5	7.6	76	88	161
Male	Adult	27.9	6.8	6.6	7.9	14.1	12.9	23.5	7.5	76	92	170
Female	Adult	23.3	6.4	5.5	8.1	14.4	12.8	25.4	7.4	71	82	165
Male	Adult	28.3	6.5	6.5	7.9	14.2	12.9	24.1	7.2	76	81	158
Female	Adult	25.4	6.8	6.9	7.7	15	13.1	23	7.1	71	89	157
Male	Subadult	28.7	6.6	6.4	7.8	14.9	13.9	24.5	7.9	75	90	165
Male	Adult	25.4	6.4	5.8	7.9	14.3	13.3	23.4	7.9	72	85	154
Female	Adult	24.1	6.9	6.8	7.9	14	13	24	7.9	71	85	150
Female	Juvenile	24.6	6.2	8	8.8	14.4	13.3	23.4	7.7	70	80	150
Female	Subadult	26	6.5	5.9	8.2	14.7	13.5	24	6.9	71	81	155
Female	Subadult	28.9	6.2	5.9	8.4	13.5	12.6	23	7.2	71	81	152
Male	Adult	28.5	6.5	6.2	8.4	14	13	23.8	7.1	75	84	158
Female	Adult	33.7	6.4	5.5	7.9	13.6	12.6	25.1	7.2	71	81	169
Female	Adult	25.5	6.4	6.8	7.8	14.1	13.2	24	7.7	70	86	158
Female	Subadult	24.6	6.5	6	8	14	13.4	24.2	6.9	70	84	155
Female	Adult	25.7	6.4	6.5	8.1	14.3	13.5	24.7	7.6	72	86	161
Male	Adult	27.1	6.6	6.3	8.4	14	13.2	24.8	7.4	75	82	158
Male	Adult	26.6	6.9	6.3	8	13.9	13	24.7	7.5	75	82	152
Male	Subadult	27.7	6.5	6.1	8.8	14.4	13.6	25	7.6	78	82	161
Male	Adult	24.7	6.5	6.2	7.8	14.2	13	24	6.5	76	78	163
Male	Adult	28.2	6.9	6.1	8	14	13.6	22.6	6.8	75	86	162
Female	Subadult	26.3	6.5	6.2	8.3	14	12.9	24.4	8.1	68	82	156
Female	Juvenile	24.7	6.4	5.9	8.8	13.8	12.5	24.7	7.6	68	72	152
Female	Juvenile	25.93	7.1	6.4	8.9	15.3	13.5	24.2	7.4	74	77	157
Male	Adult	26.39	6.5	5.6	8.2	14.6	13.3	24.7	7.7	76	83	168
Male	Adult	27.9	6.6	6.5	8.2	15.6	14.1	23.7	7.8	76	83	162
Male	Adult	27	6.5	5.5	8.2	13.9	12.9	22.1	7.1	74	80	160
Female	Adult	24	5.9	6.2	7.9	15.1	13.2	22.2	7.6	70	80	148
Female	Adult	26.1	6.1	6.3	7.4	15.7	12.9	22.2	7.7	70	75	158
Female	Juvenile	26.14	6.4	5.6	9.8	15	13	23.1	7.9	66	69	150
Male	Adult	26.55	6.9	6	7.9	15.9	14.2	22.4	7.2	75	80	165
Female	Juvenile	28.2	6.2	6.6	7.8	14.1	12.8	24.4	7.5	70	81	150
Male	Adult	29.3	6.8	6.4	7.9	14.4	13.4	23.1	6.8	73	85	171
Male	Subadult	27.7	6.6	6.3	8.5	14.6	13.8	24.8	7.4	74	85	161
Female	Subadult	25.1	6.6	6.4	8.2	14.3	13.5	24.5	7.2	68	77	158
Male	Adult	29.9	6.6	6.1	8.3	14.4	13.1	24.4	7	72	76	156
Male	Adult	28.8	6.7	6.5	8.8	14.2	13.2	24	7.3	71	82	165
Female	Subadult	25.5	6.9	6.5	8	13.9	12.5	24.2	6.9	69	72	146
