# Supplementary material for: Seasonal Breeding and Morphological Variation Across Age and Sex in the Antioquia Brushfinch (Atlapetes blancae)
Source: Ecol Evol. 2025 Nov 12;15(11):e72408. doi: 10.1002/ece3.72408 (PMC12611420; doi:10.1002/ece3.72408)
Supplement: Supplementary file 2 — Data S2: ece372408‐sup‐0002‐SupinfoS2.csv. [file ECE3-15-e72408-s002.csv]

Week	All	Juvenile	Other	Precipitation	DayLength
1	0	0	0	12.3222222222222	11.7793621921565
2	1	0	1	14.5111111111111	11.7908842272853
3	1	1	0	16.5888888888889	11.8080141270948
4	0	0	0	11.3111111111111	11.8301452136857
5	0	0	0	16.0777777777778	11.8565765866645
6	0	0	0	22.0777777777778	11.8865834188708
7	1	1	0	22.3222222222222	11.9194718939576
8	1	1	1	25.0666666666667	11.9546136696763
9	0	0	0	25.5844444444444	11.9914605054003
10	0	0	0	29.5555555555556	12.0295429813136
11	0	0	0	28.8666666666667	12.0684581884736
12	1	1	0	33.1111111111111	12.1078507520362
13	0	0	0	35.5555555555556	12.1473904705739
14	1	0	1	48.4222222222222	12.1867488365363
15	0	0	0	55.8555555555556	12.2255760625278
16	1	0	1	56.4733333333333	12.2634800740044
17	1	1	1	81.8111111111111	12.3000092077479
18	1	1	0	75.9833333333333	12.3346409440079
19	0	0	0	79.0888888888889	12.3667796499004
20	1	1	1	77.8611111111111	12.3957666293505
21	1	1	1	77.9888888888889	12.4209052435738
22	1	1	1	69.2111111111111	12.4415019920672
23	1	1	0	73.1888888888889	12.4569210678649
24	1	1	0	56.5555555555556	12.4666455775032
25	1	1	0	60.0222222222222	12.4703347799788
26	1	1	0	47.2888888888889	12.467865264541
27	0	0	0	62.4333333333333	12.4593463370458
28	1	1	1	57.6355555555556	12.4451057939024
29	1	1	0	58.8555555555556	12.4256496596617
30	1	1	0	58.0233333333333	12.4016054453926
31	0	0	0	48.9555555555556	12.3736609447744
32	0	0	0	56.7555555555556	12.3425092524216
33	0	0	0	60.7555555555556	12.3088069140766
34	0	0	0	62.3733333333333	12.2731478080103
35	0	0	0	62.7777777777778	12.236051958785
36	0	0	0	78.0655555555556	12.1979665753112
37	0	0	0	69.5277777777778	12.1592760455652
38	0	0	0	68.0666666666667	12.1203179315134
39	0	0	0	63.3222222222222	12.0814026834603
40	0	0	0	62	12.0428354488571
41	0	0	0	65.4055555555556	12.0049387444895
42	0	0	0	62.3	11.9680747577942
43	0	0	0	56.3555555555556	11.9326655841046
44	0	0	0	58.7111111111111	11.8992088200198
45	0	0	0	46.3333333333333	11.8682847990535
46	0	0	0	49.4222222222222	11.8405508087797
47	1	1	0	37.8611111111111	11.8167176205251
48	0	0	0	31.4544444444444	11.7975055337613
49	0	0	0	32.3366666666667	11.7835815325012
50	0	0	0	20.3777777777778	11.7754856150108
51	0	0	0	16.0333333333333	11.7735607179662
52	1	1	0	18.9444444444444	11.7779034760786
